# Supplementary material for: Cutaneous Delivery of Cosmeceutical Peptides Enhanced by Picosecond- and Nanosecond-Domain Nd:YAG Lasers with Quick Recovery of the Skin Barrier Function: Comparison with Microsecond-Domain Ablative Lasers
Source: Pharmaceutics. 2022 Feb 19;14(2):450. doi: 10.3390/pharmaceutics14020450 (PMC8880571; doi:10.3390/pharmaceutics14020450)
Supplement: Supplementary file 1 [file pharmaceutics-14-00450-s001.zip]

Archive with 1 entries (1 files):
- pharmaceutics-1573550-supplementary.pdf
